# Supplementary material for: Preliminary Anti-Melanoma Activity of a Chlorogenic Acid-Based PROTAC Targeting MDM4, a Candidate Protein Identified by Proteomics
Source: Foods. 2026 Mar 19;15(6):1082. doi: 10.3390/foods15061082 (PMC13025580; doi:10.3390/foods15061082)
Supplement: Supplementary file 1 [file foods-15-01082-s001.zip]

Archive with 1 entries (1 files):
- foods-4175974-supplementary.pdf
